# Supplementary material for: Accessing Diverse Pyridine-Based Macrocyclic Peptides by a Two-Site Recognition Pathway
Source: J Am Chem Soc. 2022 Jun 17;144(25):11263–9. doi: 10.1021/jacs.2c02824 (PMC9247985; doi:10.1021/jacs.2c02824)
Supplement: Supplementary file 2 — ja2c02824_si_002.xlsx [file ja2c02824_si_002.xlsx]

## Sheet: MroA2variants-PCR
DNA product	Extension reaction		PCR
	FP	RP	FP	RP
MroA2G2A	ExtPrimerF1	Leader.R1	ExtPrimerF2	G2A.R2		FP = Forward Primer
MroA2G2N	ExtPrimerF1	Leader.R1	ExtPrimerF2	G2N.R2		RP = Reverse Primer
MroA2G2L	ExtPrimerF1	Leader.R1	ExtPrimerF2	G2L.R2
MroA2G2D	ExtPrimerF1	Leader.R1	ExtPrimerF2	G2D.R2
MroA2G2R	ExtPrimerF1	Leader.R1	ExtPrimerF2	G2R.R2
MroA2G2W	ExtPrimerF1	Leader.R1	ExtPrimerF2	G2W.R2
MroA2F3A	ExtPrimerF1	Leader.R1	ExtPrimerF2	F3A.R2
MroA2F3N	ExtPrimerF1	Leader.R1	ExtPrimerF2	F3N.R2
MroA2F3L	ExtPrimerF1	Leader.R1	ExtPrimerF2	F3L.R2
MroA2F3D	ExtPrimerF1	Leader.R1	ExtPrimerF2	F3D.R2
MroA2F3R	ExtPrimerF1	Leader.R1	ExtPrimerF2	F3R.R2
MroA2F3G	ExtPrimerF1	Leader.R1	ExtPrimerF2	F3G.R2
MroA2F4A	ExtPrimerF1	Leader.R1	ExtPrimerF2	F4A.R2
MroA2F4N	ExtPrimerF1	Leader.R1	ExtPrimerF2	F4N.R2
MroA2F4L	ExtPrimerF1	Leader.R1	ExtPrimerF2	F4L.R2
MroA2F4D	ExtPrimerF1	Leader.R1	ExtPrimerF2	F4D.R2
MroA2F4R	ExtPrimerF1	Leader.R1	ExtPrimerF2	F4R.R2
MroA2F4G	ExtPrimerF1	Leader.R1	ExtPrimerF2	F4G.R2
MroA2G5A	ExtPrimerF1	Leader.R1	ExtPrimerF2	G5A.R2
MroA2G5N	ExtPrimerF1	Leader.R1	ExtPrimerF2	G5N.R2
MroA2G5L	ExtPrimerF1	Leader.R1	ExtPrimerF2	G5L.R2
MroA2G5D	ExtPrimerF1	Leader.R1	ExtPrimerF2	G5D.R2
MroA2G5K	ExtPrimerF1	Leader.R1	ExtPrimerF2	G5K.R2
MroA2G5W	ExtPrimerF1	Leader.R1	ExtPrimerF2	G5W.R2
MroA2R6A	ExtPrimerF1	Leader.R1	ExtPrimerF2	R6A.R2
MroA2R6N	ExtPrimerF1	Leader.R1	ExtPrimerF2	R6N.R2
MroA2R6L	ExtPrimerF1	Leader.R1	ExtPrimerF2	R6L.R2
MroA2R6G	ExtPrimerF1	Leader.R1	ExtPrimerF2	R6G.R2
MroA2R6W	ExtPrimerF1	Leader.R1	ExtPrimerF2	R6W.R2
MroA2W8Y	ExtPrimerF1	Leader.R1	ExtPrimerF2	W8Y.R2
MroA2W8F	ExtPrimerF1	Leader.R1	ExtPrimerF2	W8F.R2
MroA2W8L	ExtPrimerF1	Leader.R1	ExtPrimerF2	W8L.R2
MroA2W8A	ExtPrimerF1	Leader.R1	ExtPrimerF2	W8A.R2
MroA2W8G	ExtPrimerF1	Leader.R1	ExtPrimerF2	W8G.R2
MroA2W8N	ExtPrimerF1	Leader.R1	ExtPrimerF2	W8N.R2
MroA2W8D	ExtPrimerF1	Leader.R1	ExtPrimerF2	W8D.R2
MroA2W8R	ExtPrimerF1	Leader.R1	ExtPrimerF2	W8R.R2
MroA2L9I	ExtPrimerF1	Leader.R1	ExtPrimerF2	L9I.R2
MroA2L9A	ExtPrimerF1	Leader.R1	ExtPrimerF2	L9A.R2
MroA2L9G	ExtPrimerF1	Leader.R1	ExtPrimerF2	L9G.R2
MroA2L9N	ExtPrimerF1	Leader.R1	ExtPrimerF2	L9N.R2
MroA2L9W	ExtPrimerF1	Leader.R1	ExtPrimerF2	L9W.R2
MroA2L9D	ExtPrimerF1	Leader.R1	ExtPrimerF2	L9D.R2
MroA2L9R	ExtPrimerF1	Leader.R1	ExtPrimerF2	L9R.R2
MroA2I10L	ExtPrimerF1	Leader.R1	ExtPrimerF2	I10L.R2
MroA2I10V	ExtPrimerF1	Leader.R1	ExtPrimerF2	I10V.R2
MroA2I10A	ExtPrimerF1	Leader.R1	ExtPrimerF2	I10A.R2
MroA2I10G	ExtPrimerF1	Leader.R1	ExtPrimerF2	I10G.R2
MroA2I10N	ExtPrimerF1	Leader.R1	ExtPrimerF2	I10N.R2
MroA2I10W	ExtPrimerF1	Leader.R1	ExtPrimerF2	I10W.R2
MroA2I10D	ExtPrimerF1	Leader.R1	ExtPrimerF2	I10D.R2
MroA2I10R	ExtPrimerF1	Leader.R1	ExtPrimerF2	I10R.R2
MultiSite1	ExtPrimerF1	Leader.R1	ExtPrimerF2	MS1.R2
MultiSite2	ExtPrimerF1	Leader.R1	ExtPrimerF2	MS2.R2
MultiSite3	ExtPrimerF1	Leader.R1	ExtPrimerF2	MS3.R2
MultiSite4	ExtPrimerF1	Leader.R1	ExtPrimerF2	MS4.R2
MultiSite5	ExtPrimerF1	Leader.R1	ExtPrimerF2	MS5.R2
MultiSite6	ExtPrimerF1	Leader.R1	ExtPrimerF2	MS6.R2
MultiSite7	ExtPrimerF1	Leader.R1	ExtPrimerF2	MS7.R2
MultiSite8	ExtPrimerF1	Leader.R1	ExtPrimerF2	MS8.R2
MultiSite9	ExtPrimerF1	Leader.R1	ExtPrimerF2	MS9.R2
MultiSite10	ExtPrimerF1	Leader.R1	ExtPrimerF2	MS10.R2
MultiSite11	ExtPrimerF1	Leader.R1	ExtPrimerF2	MS11.R2
MultiSite12	ExtPrimerF1	Leader.R1	ExtPrimerF2	MS12.R2
MultiSite13	ExtPrimerF1	Leader.R1	ExtPrimerF2	MS13.R2
MultiSite14	ExtPrimerF1	Leader.R1	ExtPrimerF2	MS14.R2
MultiSite15	ExtPrimerF1	Leader.R1	ExtPrimerF2	MS15.R2
MultiSite16	ExtPrimerF1	Leader.R1	ExtPrimerF2	MS16.R2
MultiSite17	ExtPrimerF1	Leader.R1	ExtPrimerF2	MS17.R2
MultiSite18	ExtPrimerF1	Leader.R1	ExtPrimerF2	MS18.R2
MultiSite19	ExtPrimerF1	Leader.R1	ExtPrimerF2	MS19.R2
MultiSite20	ExtPrimerF1	Leader.R1	ExtPrimerF2	MS20.R2
MultiSite21	ExtPrimerF1	Leader.R1	ExtPrimerF2	MS21.R2
MultiSite22	ExtPrimerF1	Leader.R1	ExtPrimerF2	MS22.R2
MultiSite23	ExtPrimerF1	Leader.R1	ExtPrimerF2	MS23.R2
MultiSite24	ExtPrimerF1	Leader.R1	ExtPrimerF2	MS24.R2
MultiSite25	ExtPrimerF1	Leader.R1	ExtPrimerF2	MS25.R2
MultiSite26	ExtPrimerF1	Leader.R1	ExtPrimerF2	MS26.R2
MultiSite27	ExtPrimerF1	Leader.R1	ExtPrimerF2	MS27.R2
MultiSite28	ExtPrimerF1	Leader.R1	ExtPrimerF2	MS28.R2
MultiSite29	ExtPrimerF1	Leader.R1	ExtPrimerF2	MS29.R2
MultiSite30	ExtPrimerF1	Leader.R1	ExtPrimerF2	MS30.R2
MultiSite31	ExtPrimerF1	Leader.R1	ExtPrimerF2	MS31.R2
MultiSite32	ExtPrimerF1	Leader.R1	ExtPrimerF2	MS32.R2
MultiSite33	ExtPrimerF1	Leader.R1	ExtPrimerF2	MS33.R2
MultiSite34	ExtPrimerF1	Leader.R1	ExtPrimerF2	MS34.R2
MultiSite35	ExtPrimerF1	Leader.R1	ExtPrimerF2	MS35.R2
MultiSite36	ExtPrimerF1	Leader.R1	ExtPrimerF2	MS36.R2
MultiSite37	ExtPrimerF1	Leader.R1	ExtPrimerF2	MS37.R2
MultiSite38	ExtPrimerF1	Leader.R1	ExtPrimerF2	MS38.R2
MultiSite39	ExtPrimerF1	Leader.R1	ExtPrimerF2	MS39.R2
MultiSite40	ExtPrimerF1	Leader.R1	ExtPrimerF2	MS40.R2
MultiSite41	ExtPrimerF1	Leader.R1	ExtPrimerF2	MS41.R2
MultiSite42	ExtPrimerF1	Leader.R1	ExtPrimerF2	MS42.R2
MultiSite43	ExtPrimerF1	Leader.R1	ExtPrimerF2	MS43.R2
MultiSite44	ExtPrimerF1	Leader.R1	ExtPrimerF2	MS44.R2
MultiSite45	ExtPrimerF1	Leader.R1	ExtPrimerF2	MS45.R2
MultiSite46	ExtPrimerF1	Leader.R1	ExtPrimerF2	MS46.R2
MultiSite47	ExtPrimerF1	Leader.R1	ExtPrimerF2	MS47.R2
MultiSite48	ExtPrimerF1	Leader.R1	ExtPrimerF2	MS48.R2
MultiSite49	ExtPrimerF1	Leader.R1	ExtPrimerF2	MS49.R2
MultiSite50	ExtPrimerF1	Leader.R1	ExtPrimerF2	MS50.R2
MultiSite51	ExtPrimerF1	Leader.R1	ExtPrimerF2	MS51.R2
MultiSite52	ExtPrimerF1	Leader.R1	ExtPrimerF2	MS52.R2
MultiSite53	ExtPrimerF1	Leader.R1	ExtPrimerF2	MS53.R2
MultiSite54	ExtPrimerF1	Leader.R1	ExtPrimerF2	MS54.R2
MultiSite55	ExtPrimerF1	Leader.R1	ExtPrimerF2	MS55.R2
MultiSite56	ExtPrimerF1	Leader.R1	ExtPrimerF2	MS56.R2
MultiSite24-V7R	ExtPrimerF1	Leader.R1	ExtPrimerF2	MS24-V7R.R2
MultiSite29-F7R	ExtPrimerF1	Leader.R1	ExtPrimerF2	MS29-F7R.R2
MultiSite35-N7R	ExtPrimerF1	Leader.R1	ExtPrimerF2	MS35-N7R.R2
MultiSite38-H7R	ExtPrimerF1	Leader.R1	ExtPrimerF2	MS38-H7R.R2
MultiSite39-W7R	ExtPrimerF1	Leader.R1	ExtPrimerF2	MS39-W7R.R2
MultiSite47-Q8R	ExtPrimerF1	Leader.R1	ExtPrimerF2	MS47-Q8R.R2
MultiSite52-Y8R	ExtPrimerF1	Leader.R1	ExtPrimerF2	MS52-Y8R.R2
MultiSite53-A8R	ExtPrimerF1	Leader.R1	ExtPrimerF2	MS53-A8R.R2
MultiSite54-V8R	ExtPrimerF1	Leader.R1	ExtPrimerF2	MS54-V8R.R2
MultiSite55-A8R	ExtPrimerF1	Leader.R1	ExtPrimerF2	MS55-A8R.R2
MultiSite56-Y7R	ExtPrimerF1	Leader.R1	ExtPrimerF2	MS56-Y7R.R2
MroA2-S1G	ExtPrimerF1	Leader.R1	ExtPrimerF2	MroA2-S1G.R2
MroA2-S7G	ExtPrimerF1	Leader.R1	ExtPrimerF2	MroA2-S7G.R2
MroA2-S1G/W8G	ExtPrimerF1	Leader.R1	ExtPrimerF2	MroA2-S1G/W8G.R2
MroA2-S1G/I10G	ExtPrimerF1	Leader.R1	ExtPrimerF2	MroA2-S1G/I10G.R2
MroA2-S7G/W8G	ExtPrimerF1	Leader.R1	ExtPrimerF2	MroA2-S7G/W8G.R2
MroA2-S7G/10G	ExtPrimerF1	Leader.R1	ExtPrimerF2	MroA2-S7G/10G.R2
Leader-SGDQKTSWLI	ExtPrimerF1	Leader.R1	ExtPrimerF2	SGDQKTSWLI.R2
Leader-SGRIVTSWLI	ExtPrimerF1	Leader.R1	ExtPrimerF2	SGRIVTSWLI.R2
Leader-SGNHDTSWLI	ExtPrimerF1	Leader.R1	ExtPrimerF2	SGNHDTSWLI.R2
Leader-SGWLTSWVI	ExtPrimerF1	Leader.R1	ExtPrimerF2	SGWLTSWVI.R2
Leader-SGFFGTSWLI	ExtPrimerF1	Leader.R1	ExtPrimerF2	SGFFGTSWLI.R2
Leader-SGRFGTSWLI	ExtPrimerF1	Leader.R1	ExtPrimerF2	SGRFGTSWLI.R2
Leader-SGLPRTSWLI	ExtPrimerF1	Leader.R1	ExtPrimerF2	SGLPRTSWLI.R2
Leader-SGLPRTAWLI	ExtPrimerF1	Leader.R1	ExtPrimerF2	SGLPRTAWLI.R2
Leader-SGRIVASWLI	ExtPrimerF1	Leader.R1	ExtPrimerF2	SGRIVASWLI.R2
Leader-SGWLTAWLI	ExtPrimerF1	Leader.R1	ExtPrimerF2	SGWLTAWLI.R2
Leader-SGNHDASWLI	ExtPrimerF1	Leader.R1	ExtPrimerF2	SGNHDASWLI.R2
Leader-SGLPRASWLI	ExtPrimerF1	Leader.R1	ExtPrimerF2	SGLPRASWLI.R2
Leader-SGNHDTAWLI	ExtPrimerF1	Leader.R1	ExtPrimerF2	SGNHDTAWLI.R2
Leader-SGRIVTAWLI	ExtPrimerF1	Leader.R1	ExtPrimerF2	SGRIVTAWLI.R2
Leader-SGWLASWLI	ExtPrimerF1	Leader.R1	ExtPrimerF2	SGWLASWLI.R2
Leader-SGRGKIQASWLI	ExtPrimerF1	Leader.R1	ExtPrimerF2	SGRGKIQASWLI.R2
Leader-SGANGVKTSWLI	ExtPrimerF1	Leader.R1	ExtPrimerF2	SGANGVKTSWLI.R2
Leader-SGRGKIQTSWLI	ExtPrimerF1	Leader.R1	ExtPrimerF2	SGRGKIQTSWLI.R2
Leader-SGPLGKTSWLI	ExtPrimerF1	Leader.R1	ExtPrimerF2	SGPLGKTSWLI.R2
Leader-SGPLGKASWLI	ExtPrimerF1	Leader.R1	ExtPrimerF2	SGPLGKASWLI.R2
Leader-SGPLGKTAWLI	ExtPrimerF1	Leader.R1	ExtPrimerF2	SGPLGKTAWLI.R2
Leader-SGRGKIQTAWLI	ExtPrimerF1	Leader.R1	ExtPrimerF2	SGRGKIQTAWLI.R2
Leader-SGANGVKASWLI	ExtPrimerF1	Leader.R1	ExtPrimerF2	SGANGVKASWLI.R2
Leader-SGANGVKTAWLI	ExtPrimerF1	Leader.R1	ExtPrimerF2	SGANGVKTAWLI.R2

## Sheet: RingExpansion-PCR
Product DNA	Extension		First PCR		Second PCR		Third PCR
	FP	RP	FP	RP	FP	RP	FP	RP
MroA2-26mem	ExtPrimerF1	Leader.R1	ExtPrimerF2	26mem.R2	ExtPrimerF2	26mem.R3				FP = Forward Primer
MroA2-29mem	ExtPrimerF1	Leader.R1	ExtPrimerF2	29mem.R2	ExtPrimerF2	29mem.R3				RP = Reverse Primer
MroA2-32mem	ExtPrimerF1	Leader.R1	ExtPrimerF2	32mem.R2	ExtPrimerF2	32mem.R3
MroA2-38mem	ExtPrimerF1	Leader.R1	ExtPrimerF2	38mem.R2	ExtPrimerF2	38mem.R3
MroA2-47mem	ExtPrimerF1	Leader.R1	ExtPrimerF2	47mem.R2	ExtPrimerF2	47mem.R3
MroA2-53mem	ExtPrimerF1	Leader.R1	ExtPrimerF2	53mem.R2	ExtPrimerF2	53mem.R3
MroA2-62mem	ExtPrimerF1	Leader.R1	ExtPrimerF2	62mem.R2	ExtPrimerF2	62mem.R3	ExtPrimerF2	62mem.R4
MroA2-68mem	ExtPrimerF1	Leader.R1	ExtPrimerF2	68mem.R2	ExtPrimerF2	68mem.R3	ExtPrimerF2	68mem.R4
MroA2-8mem	ExtPrimerF1	Leader.R1	ExtPrimerF2	8mem.R2
MroA2-11mem	ExtPrimerF1	Leader.R1	ExtPrimerF2	11mem.R2
62mem-Ran1	ExtPrimerF1	Leader.R1	ExtPrimerF2	Ran1.R2	ExtPrimerF2	Ran1.R3	ExtPrimerF2	Ran1.R4
62mem-Ran2	ExtPrimerF1	Leader.R1	ExtPrimerF2	Ran2.R2	ExtPrimerF2	Ran2.R3	ExtPrimerF2	Ran2.R4
62mem-Ran3	ExtPrimerF1	Leader.R1	ExtPrimerF2	Ran3.R2	ExtPrimerF2	Ran3.R3	ExtPrimerF2	Ran3.R4
62mem-Ran4	ExtPrimerF1	Leader.R1	ExtPrimerF2	Ran4.R2	ExtPrimerF2	Ran4.R3	ExtPrimerF2	Ran4.R4
62mem-Ran5	ExtPrimerF1	Leader.R1	ExtPrimerF2	Ran5.R2	ExtPrimerF2	Ran5.R3	ExtPrimerF2	Ran5.R4
62mem-Ran6	ExtPrimerF1	Leader.R1	ExtPrimerF2	Ran6.R2	ExtPrimerF2	Ran6.R3	ExtPrimerF2	Ran6.R4
62mem-Ran7	ExtPrimerF1	Leader.R1	ExtPrimerF2	Ran7.R2	ExtPrimerF2	Ran7.R3	ExtPrimerF2	Ran7.R4
62mem-Ran8	ExtPrimerF1	Leader.R1	ExtPrimerF2	Ran8.R2	ExtPrimerF2	Ran8.R3	ExtPrimerF2	Ran8.R4
62mem-Ran9	ExtPrimerF1	Leader.R1	ExtPrimerF2	Ran9.R2	ExtPrimerF2	Ran9.R3	ExtPrimerF2	Ran9.R4
HybridThiomuracin	ExtPrimerF1	MroA1leader-V17D/L19F.R1	ExtPrimerF2	HybridThiomuracin.R2	ExtPrimerF2	HybridThiomuracin.R3

## Sheet: PrimerList
Primers Name	Sequence (5' to 3')
ExtPrimerF1	GGCGTAATACGACTCACTATAGGGTTAACTTTAACAAGGAGAAAAAC
ExtPrimerF2	GGCGTAATACGACTCACTATAGGGTTAAC
Leader.R1	CGCACCGACCTCTGTATTACCCAAACCCCCGACGCTCAAAGCGGCAAGTTCTTCATCTACTGCAAGGTCCAGATCAACAATGTCCAAATCCGCGAACTCGGCGGCTTCAGTCACGACGTTGTCCATGGATCCGCGGCGACGCATGTTTTTCTCCTTGTTAAAGTTAACCC
MroA1leader-V17D/L19F.R1	CGCACCGACCTCTGTATTACCCAAACCCCCGACGCTCAAAGCGGCAAGTTCTTCATCTACTGCAAGGTCAAAATCATCAATGTCCAAATCCGCGAACTCGGCGGCTTCAGTCACGACGTTGTCCATGGATCCGCGGCGACGCATGTTTTTCTCCTTGTTAAAGTTAACCC
G2A.R2	CGAAGCTCAGATTAACCAGGAACGACCAAAAAATGCCGACGCACCGACCTCTGTATTACC
G2N.R2	CGAAGCTCAGATTAACCAGGAACGACCAAAAAAGTTCGACGCACCGACCTCTGTATTACC
G2L.R2	CGAAGCTCAGATTAACCAGGAACGACCAAAAAACAGCGACGCACCGACCTCTGTATTACC
G2D.R2	CGAAGCTCAGATTAACCAGGAACGACCAAAAAAATCCGACGCACCGACCTCTGTATTACC
G2R.R2	CGAAGCTCAGATTAACCAGGAACGACCAAAAAAACGCGACGCACCGACCTCTGTATTACC
G2W.R2	CGAAGCTCAGATTAACCAGGAACGACCAAAAAACCACGACGCACCGACCTCTGTATTACC
F3A.R2	CGAAGCTCAGATTAACCAGGAACGACCAAATGCTCCCGACGCACCGACCTCTGTATTACC
F3N.R2	CGAAGCTCAGATTAACCAGGAACGACCAAAGTTTCCCGACGCACCGACCTCTGTATTACC
F3L.R2	CGAAGCTCAGATTAACCAGGAACGACCAAACAGTCCCGACGCACCGACCTCTGTATTACC
F3D.R2	CGAAGCTCAGATTAACCAGGAACGACCAAAATCTCCCGACGCACCGACCTCTGTATTACC
F3R.R2	CGAAGCTCAGATTAACCAGGAACGACCAAAACGTCCCGACGCACCGACCTCTGTATTACC
F3G.R2	CGAAGCTCAGATTAACCAGGAACGACCAAAGCCTCCCGACGCACCGACCTCTGTATTACC
F4A.R2	CGAAGCTCAGATTAACCAGGAACGACCTGCAAATCCCGACGCACCGACCTCTGTATTACC
F4N.R2	CGAAGCTCAGATTAACCAGGAACGACCGTTAAATCCCGACGCACCGACCTCTGTATTACC
F4G.R2	CGAAGCTCAGATTAACCAGGAACGACCGCCAAATCCCGACGCACCGACCTCTGTATTACC
F4D.R2	CGAAGCTCAGATTAACCAGGAACGACCATCAAATCCCGACGCACCGACCTCTGTATTACC
F4R.R2	CGAAGCTCAGATTAACCAGGAACGACCACGAAATCCCGACGCACCGACCTCTGTATTACC
F4L.R2	CGAAGCTCAGATTAACCAGGAACGACCCAGAAATCCCGACGCACCGACCTCTGTATTACC
G5A.R2	CGAAGCTCAGATTAACCAGGAACGTGCAAAAAATCCCGACGCACCGACCTCTGTATTACC
G5W.R2	CGAAGCTCAGATTAACCAGGAACGCCAAAAAAATCCCGACGCACCGACCTCTGTATTACC
G5D.R2	CGAAGCTCAGATTAACCAGGAACGATCAAAAAATCCCGACGCACCGACCTCTGTATTACC
G5K.R2	CGAAGCTCAGATTAACCAGGAACGTTTAAAAAATCCCGACGCACCGACCTCTGTATTACC
G5L.R2	CGAAGCTCAGATTAACCAGGAACGCAGAAAAAATCCCGACGCACCGACCTCTGTATTACC
R6A.R2	CGAAGCTCAGATTAACCAGGATGCACCAAAAAATCCCGACGCACCGACCTCTGTATTACC
R6N.R2	CGAAGCTCAGATTAACCAGGAGTTACCAAAAAATCCCGACGCACCGACCTCTGTATTACC
R6G.R2	CGAAGCTCAGATTAACCAGGAGCCACCAAAAAATCCCGACGCACCGACCTCTGTATTACC
R6L.R2	CGAAGCTCAGATTAACCAGGACAGACCAAAAAATCCCGACGCACCGACCTCTGTATTACC
R6W.R2	CGAAGCTCAGATTAACCAGGACCAACCAAAAAATCCCGACGCACCGACCTCTGTATTACC
W8Y.R2	CGAAGCTCAGATTAAATAGGAACGACCAAAAAATCCCGACGCACCGACCTCTGTATTACC
W8F.R2	CGAAGCTCAGATTAAGAAGGAACGACCAAAAAATCCCGACGCACCGACCTCTGTATTACC
W8L.R2	CGAAGCTCAGATTAACAGGGAACGACCAAAAAATCCCGACGCACCGACCTCTGTATTACC
W8A.R2	CGAAGCTCAGATTAATGCGGAACGACCAAAAAATCCCGACGCACCGACCTCTGTATTACC
W8N.R2	CGAAGCTCAGATTAAGTTGGAACGACCAAAAAATCCCGACGCACCGACCTCTGTATTACC
W8R.R2	CGAAGCTCAGATTAAACGGGAACGACCAAAAAATCCCGACGCACCGACCTCTGTATTACC
W8G.R2	CGAAGCTCAGATTAAGCCGGAACGACCAAAAAATCCCGACGCACCGACCTCTGTATTACC
W8D.R2	CGAAGCTCAGATTAAATCGGAACGACCAAAAAATCCCGACGCACCGACCTCTGTATTACC
L9A.R2	CGAAGCTCAGATTGCCCAGGAACGACCAAAAAATCCCGACGCACCGACCTCTGTATTACC
L9N.R2	CGAAGCTCAGATGTTCCAGGAACGACCAAAAAATCCCGACGCACCGACCTCTGTATTACC
L9D.R2	CGAAGCTCAGATATCCCAGGAACGACCAAAAAATCCCGACGCACCGACCTCTGTATTACC
L9R.R2	CGAAGCTCAGATACGCCAGGAACGACCAAAAAATCCCGACGCACCGACCTCTGTATTACC
L9G.R2	CGAAGCTCAGATGCCCCAGGAACGACCAAAAAATCCCGACGCACCGACCTCTGTATTACC
L9W.R2	CGAAGCTCAGATCCACCAGGAACGACCAAAAAATCCCGACGCACCGACCTCTGTATTACC
L9I.R2	CGAAGCTCAGATAATCCAGGAACGACCAAAAAATCCCGACGCACCGACCTCTGTATTACC
I10A.R2	CGAAGCTCATGCTAACCAGGAACGACCAAAAAATCCCGACGCACCGACCTCTGTATTACC
I10N.R2	CGAAGCTCAGTTTAACCAGGAACGACCAAAAAATCCCGACGCACCGACCTCTGTATTACC
I10D.R2	CGAAGCTCAATCTAACCAGGAACGACCAAAAAATCCCGACGCACCGACCTCTGTATTACC
I10R.R2	CGAAGCTCAACGTAACCAGGAACGACCAAAAAATCCCGACGCACCGACCTCTGTATTACC
I10G.R2	CGAAGCTCAGCCTAACCAGGAACGACCAAAAAATCCCGACGCACCGACCTCTGTATTACC
I10W.R2	CGAAGCTCACCATAACCAGGAACGACCAAAAAATCCCGACGCACCGACCTCTGTATTACC
I10L.R2	CGAAGCTCACAGTAACCAGGAACGACCAAAAAATCCCGACGCACCGACCTCTGTATTACC
I10V.R2	CGAAGCTCACACTAACCAGGAACGACCAAAAAATCCCGACGCACCGACCTCTGTATTACC
MS1.R2	TCATATCAGCCACGAGTGGCCTAAACCGGACGCACCGACCTCTGTATTACC
MS2.R2	TCAGATTAACCAAGAGTTCGCACGACCGGACGCACCGACCTCTGTATTACC
MS3.R2	TCAGATCAACCAACTGAACTTAACCCCACTCGCACCGACCTCTGTATTACC
MS4.R2	TCATATAAGCCAACTATCAGCCTTGACACCGCTCGCACCGACCTCTGTATTACC
MS5.R2	TCAGATTAACCACGATCCCTTTGGGCCACTCGCACCGACCTCTGTATTACC
MS6.R2	TCATATAAGCCAGCTTCTCCAGGCTCCACTCGCACCGACCTCTGTATTACC
MS7.R2	TCATATAAGCCAGGAATGGGCTGCATGGCCCGACGCACCGACCTCTGTATTACC
MS8.R2	TCATATTAACCAGGACCCTCTCGGCATTCCCGACGCACCGACCTCTGTATTACC
MS9.R2	TCATATCAGCCAGGACCCCCGCTCGTTCCCACTCGCACCGACCTCTGTATTACC
MS10.R2	TCATATTAACCATGAGAAGCCTAATTTGCCGGACGCACCGACCTCTGTATTACC
MS11.R2	TCATATTAACCAACTGTTTTCCCGTCCCCCGGACGCACCGACCTCTGTATTACC
MS12.R2	TCAAATCAACCAACTATGATAGCGCCCGCTCGCACCGACCTCTGTATTACC
MS13.R2	TCAAATCAACCAAGAATGTTGTTGCGCTCCTGACGCACCGACCTCTGTATTACC
MS14.R2	TCATATAAGCCAACTCCAAGCCTTGACACCGCTCGCACCGACCTCTGTATTACC
MS15.R2	TCATATCAACCATGAGTTAGCCCAATGCCCACTCGCACCGACCTCTGTATTACC
MS16.R2	TCATATCAACCATGATCTTCCAGGCGCTTTCCCTGACGCACCGACCTCTGTATTACC
MS17.R2	TCATATCAACCAGGAGCGATTAAGCCCTGCTCCGCTCGCACCGACCTCTGTATTACC
MS18.R2	TCAAATCAGCCAGGAGCGCCACCCATCCCCGCTCGCACCGACCTCTGTATTACC
MS19.R2	TCATATCAACCATGAAGCCTGCTTCCCTTTCCCACTCGCACCGACCTCTGTATTACC
MS20.R2	TCATATCAACCAGCTGTTATGATAAATACCGCTCGCACCGACCTCTGTATTACC
MS21.R2	TCATATTAACCAACTGTAGTGCATTGGGCCACTCGCACCGACCTCTGTATTACC
MS22.R2	TCATATTAACCAAGATTTGAATTGATGGCCCGACGCACCGACCTCTGTATTACC
MS23.R2	TCAAATTAACCAGGATGCGTCATTCTTAATACCGCTCGCACCGACCTCTGTATTACC
MS24.R2	TCATATAAGCCAAGAAACATTTCTCCCCTGCCCACTCGCACCGACCTCTGTATTACC
MS25.R2	TCATATAAGCCAGGACAGTGCATATCCTCTGCCGCTCGCACCGACCTCTGTATTACC
MS26.R2	TCAGATAAGCCAAGAATACCGTGCCATTCCGCTCGCACCGACCTCTGTATTACC
MS27.R2	TCATATTAACCAGGAACCACCGTCGCGGTCATCACCACTCGCACCGACCTCTGTATTACC
MS28.R2	TCAAATTAACCACGACTGTCCTGCCTTTGCTATTCCACTCGCACCGACCTCTGTATTACC
MS29.R2	TCATATCAACCACGAAAACTCAAGGGCCTTGCCAGACGCACCGACCTCTGTATTACC
MS30.R2	TCATATAAGCCAACTGTAATTGGCTCTCGGACCCGACGCACCGACCTCTGTATTACC
MS31.R2	TCAAATAAGCCACGAAGCGTTGCGGATGAACCCACTCGCACCGACCTCTGTATTACC
MS32.R2	TCATATTAACCAACTCTTTATCCACGCGTTACCGGACGCACCGACCTCTGTATTACC
MS33.R2	TCAGATTAACCAACTGCCTGCTCTATTTGCGTACCCTGACGCACCGACCTCTGTATTACC
MS34.R2	TCATATTAACCATGACTTTCCCATTCCCCGTTCGCCCGACGCACCGACCTCTGTATTACC
MS35.R2	TCAAATCAGCCAAGAGTTGGCGAATTCCCGCCCGCTCGCACCGACCTCTGTATTACC
MS36.R2	TCAAATCAACCAAGATCCATTGAATCTAACTGCACCGGACGCACCGACCTCTGTATTACC
MS37.R2	TCATATCAACCAACTGGCCTCTAAGGCTACACGCCCCGACGCACCGACCTCTGTATTACC
MS38.R2	TCAGATCAGCCAGGAATGTGGTCTGTACCCGCCCGACGCACCGACCTCTGTATTACC
MS39.R2	TCAAATAAGCCATGACCACCCAGCATATCTCCCGGACGCACCGACCTCTGTATTACC
MS40.R2	TCATATCAGCCAACTCTTCCCCGGATGCATATTACCCGACGCACCGACCTCTGTATTACC
MS41.R2	TCAGATTAACCAAGAGTGTTGCATATGCTCTCCACTCGCACCGACCTCTGTATTACC
MS42.R2	TCATATTAACCATGAACCAAGGCGTTGAGGTTGGCCAGACGCACCGACCTCTGTATTACC
MS43.R2	TCAGATCAACCAAGAACGATTTGCCACGTCTTGGCCACTCGCACCGACCTCTGTATTACC
MS44.R2	TCATATCAGCCAACTGTGATAGAATTTTAAGCCGGACGCACCGACCTCTGTATTACC
MS45.R2	TCAAATAAGCCAGCTGTGCGCTACTCTCCATCCCCCAGACGCACCGACCTCTGTATTACC
MS46.R2	TCATATCAACCAGCTATGGCCAGCTCTGTCAAATCCTGACGCACCGACCTCTGTATTACC
MS47.R2	TCAGATCAACCACGACTGCACCTCTTTCGCGATGCCACTCGCACCGACCTCTGTATTACC
MS48.R2	TCAGATAAGCCAGCTCCGGAACTTATATTGGCCGCTCGCACCGACCTCTGTATTACC
MS49.R2	TCAGATAAGCCAGGAGCGTGCTTGGTTATCATGACCGGACGCACCGACCTCTGTATTACC
MS50.R2	TCATATCAGCCATGAGCCCGCGCGCCGCCGGTAACCGCTCGCACCGACCTCTGTATTACC
MS51.R2	TCAGATTAACCATGAATGCCCCCATCTCTTCGGACCACTCGCACCGACCTCTGTATTACC
MS52.R2	TCAGATAAGCCAAGAGTACTTTCCGTGCTGTAACCCCGACGCACCGACCTCTGTATTACC
MS53.R2	TCAAATCAACCAACTAGCCCATCTCATAGCATCGCCGGACGCACCGACCTCTGTATTACC
MS54.R2	TCAGATAAGCCAACTCACATTGTGAAAATGATATCCACTCGCACCGACCTCTGTATTACC
MS55.R2	TCAAATAAGCCATGACGCCTGTGGTTTGTAGTGTCCCGACGCACCGACCTCTGTATTACC
MS56.R2	TCAGATCAGCCACGAGTATTGCCGATCATACCCGCTCGCACCGACCTCTGTATTACC
MS24-V7R.R2	AGCTCATATAAGCCAAGAACGATTTCTCCCCTGCCCACTCGCACCGACCTCTGTATTACC
MS29-F7R.R2	AGCTCATATCAACCACGAACGCTCAAGGGCCTTGCCAGACGCACCGACCTCTGTATTACC
MS35-N7R.R2	AGCTCAAATCAGCCAAGAACGGGCGAATTCCCGCCCGCTCGCACCGACCTCTGTATTACC
MS38-H7R.R2	AGCTCAGATCAGCCAGGAACGTGGTCTGTACCCGCCCGACGCACCGACCTCTGTATTACC
MS39-W7R.R2	AGCTCAAATAAGCCATGAACGCCCAGCATATCTCCCGGACGCACCGACCTCTGTATTACC
MS47-Q8R.R2	TCAGATCAACCACGAACGCACCTCTTTCGCGATGCCACTCGCACCGACCTCTGTATTACC
MS52-Y8R.R2	TCAGATAAGCCAAGAACGCTTTCCGTGCTGTAACCCCGACGCACCGACCTCTGTATTACC
MS53-A8R.R2	TCAAATCAACCAACTACGCCATCTCATAGCATCGCCGGACGCACCGACCTCTGTATTACC
MS54-V8R.R2	TCAGATAAGCCAACTACGATTGTGAAAATGATATCCACTCGCACCGACCTCTGTATTACC
MS55-A8R.R2	TCAAATAAGCCATGAACGCTGTGGTTTGTAGTGTCCCGACGCACCGACCTCTGTATTACC
MS56-Y7R.R2	AGCTCAGATCAGCCACGAACGTTGCCGATCATACCCGCTCGCACCGACCTCTGTATTACC
26mem.R2	GTTGCCAAAAAATCCCGACGCACCGACCTCTGTATTACC
29mem.R2	GTTGCCAAAAAATCCCGACGCACCGACCTCTGTATTACC
32mem.R2	GTTGCCAAAAAATCCCGACGCACCGACCTCTGTATTACC
38mem.R2	GTTGCCAAAAAATCCCGACGCACCGACCTCTGTATTACC
47mem.R2	GTTGCCTCCATTACCGTTACCGTTGCCAAAAAATCCCGACGCACCGACCTCTGTATTACC
53mem.R2	GTTGCCTCCATTACCGTTACCGTTGCCAAAAAATCCCGACGCACCGACCTCTGTATTACC
62mem.R2	GCCGTTGCCATTACCGTTCCCGTTCCCAAAAAACCCCGACGCACCGACCTCTGTATTACC
68mem.R2	GCCGTTGCCATTGCCATTACCGTTCCCAAAGAAACCCGACGCACCGACCTCTGTATTACC
8mem.R2	CGAAGCTCAGATTAACCAGGAACGAAATCCCGACGCACCGACCTCTGTATTACC
11mem.R2	CGAAGCTCAGATTAACCAGGAACGTCCCGACGCACCGACCTCTGTATTACC
26mem.R3	CGAAGCTCAGATTAACCAGGAACGGCCACCGTTGCCAAAAAATCCCGACG
29mem.R3	CGAAGCTCAGATTAACCAGGAACGGTTGCCACCGTTGCCAAAAAATCCCGACG
32mem.R3	CGAAGCTCAGATTAACCAGGAACGATTACCGTTACCGTTGCCAAAAAATCCCG
38mem.R3	CGAAGCTCAGATTAACCAGGAACGATTACCGTTACCATTGCCGTTGCCAAAAAATCCCGACG
47mem.R3	TCAGATTAACCAGGAACGATTACCGTTGCCTCCATTACCGTTACCG
53mem.R3	TCAGATTAACCAGGAACGGTTGCCATTACCGTTGCCTCCATTACCGTTACCG
62mem.R3	CTCAAATGAGCCAACTGCGGTTACCATTCCCATTCCCGTTGCCGTTGCCATTACCGTTCC
68mem.R3	TAACCATGAACGGTTGCCGTTACCGTTACCATTACCGTTGCCGTTGCCATTGCCATTACC
62mem.R4	CGAAGCTCAAATGAGCCAACTGCGGTTAC
68mem.R4	CGAAGCTCAAATTAACCATGAACGGTTGCCGTTACC
Ran1.R2	CCAGTATTCAATCATATTCTGACCATGAAAAAAGCCCGACGCACCGACCTCTGTATTACC
Ran1.R3	TACGGTTCCCGTTCCCGGCAGGCTTCCAGTATTCAATCATATTCTGACCATGAAAAAAGC
Ran1.R4	CGAAGCTCAGATGAGCCAGCTACGGTTCCCGTTCCCGG
Ran2.R2	GTACTCCGGGACAAATGCAATGTCCCAGAAAAACCCCGACGCACCGACCTCTGTATTACC
Ran2.R3	ATAAGCCAACTACGATTACCGTTACCATTACCCATGTACTCCGGGACAAATGCAATGTCC
Ran2.R4	CGAAGCTCAGATAAGCCAACTACGATTACCGTTACCATTACCC
Ran3.R2	GCGAATAGCCCCAACTTGCTTCTCGTTAAAAAAGCCCGACGCACCGACCTCTGTATTACC
Ran3.R3	GATCAGCCAGGAGCGGTTGCCATTCCCAGGCCACATGCGAATAGCCCCAACTTGCTTCTC
Ran3.R4	CGAAGCTCAGATCAGCCAGGAGCGGTTGC
Ran4.R2	TTCCATGAGGTAGATTTTATTCCAACGAAAGAACCCCGACGCACCGACCTCTGTATTACC
Ran4.R3	ACGGTTACCATTGCCTTGAGGGCCTTCCATGAGGTAGATTTTATTCCAACGAAAGAACCC
Ran4.R4	CGAAGCTCAAATCAGCCAGCTACGGTTACCATTGCCTTGAGGG
Ran5.R2	GCGATTCGGACCCTTATGAATCAAATAGAAGAAGCCCGACGCACCGACCTCTGTATTACC
Ran5.R3	TGCGGTTACCGTTACCGTCTTGAGCGCGATTCGGACCCTTATGAATCAAATAGAAGAAGC
Ran5.R4	CGAAGCTCAGATTAACCAACTGCGGTTACCGTTACCGTCTTG
Ran6.R2	CCAATCTGGGTGCATAAGATTTTGAACAAAAAAACCCGACGCACCGACCTCTGTATTACC
Ran6.R3	CGATTACCGTTACCCGCTTCAATCCAATCTGGGTGCATAAGATTTTGAACAAAAAAACCC
Ran6.R4	CGAAGCTCAAATGAGCCAAGAGCGATTACCGTTACCCGCTTCAATCC
Ran7.R2	AAACTCGATCTTATCGTGACGTTGATTGAAGAAACCCGACGCACCGACCTCTGTATTACC
Ran7.R3	CCGATTACCGTTCCCACCCCAAAGAAACTCGATCTTATCGTGACGTTGATTGAAGAAACC
Ran7.R4	CGAAGCTCAAATAAGCCAACTCCGATTACCGTTCCCACCCC
Ran8.R2	AGGCTTCTCTTGCCCCAGGATGTTCCGAAAAAAGCCCGACGCACCGACCTCTGTATTACC
Ran8.R3	CAAATAAGCCAGCTCCGGTTGCCATTCCCCACAAAATCAGGCTTCTCTTGCCCCAGGATG
Ran8.R4	CGAAGCTCAAATAAGCCAGCTCCGGTTGCC
Ran9.R2	TTGGTACATCACTTCAATAGGCCAGCCAAAAAACCCCGACGCACCGACCTCTGTATTACC
Ran9.R3	CAGCCACGAACGGTTACCGTTCCCCAAATTTTTTTGGTACATCACTTCAATAGGCCAGCC
Ran9.R4	CGAAGCTCAAATCAGCCACGAACGGTTACCGT
HybridThiomuracin.R2	GCTACAACAAATATAACAAAAGCAATTACAGCTCGCACCGACCTCTGTATTACC
HybridThiomuracin.R3	TTAGATTAACCAGCTACAACAAATATAACAAAAGCAATTACAGC
MroA2-S1G.R2	CGAAGCTCAGATTAACCAGGAACGACCAAAAAATCCACCCGCACCGACCTCTGTATTACC
MroA2-S7G.R2	CGAAGCTCAGATTAACCAGCCACGACCAAAAAATCCCGACGCACCGACCTCTGTATTACC
MroA2-S1G/W8G.R2	CGAAGCTCAGATTAAGCCGGAACGACCAAAAAATCCACCCGCACCGACCTCTGTATTACC
MroA2-S1G/I10G.R2	CGAAGCTCAGCCTAACCAGGAACGACCAAAAAATCCACCCGCACCGACCTCTGTATTACC
MroA2-S7G/W8G.R2	CGAAGCTCAGATTAAGCCACCACGACCAAAAAATCCCGACGCACCGACCTCTGTATTACC
MroA2-S7G/10G.R2	CGAAGCTCAGCCTAACCAGCCACGACCAAAAAATCCCGACGCACCGACCTCTGTATTACC
SGDQKTSWLI.R2	CGAAGCTCAGATCAACCATGAGGTTTTTTGATCGCCGGACGCACCGACCTCTGTATTACC
SGRIVTSWLI.R2	CGAAGCTCAGATGAGCCAGGAAGTTACGATACGACCGGACGCACCGACCTCTGTATTACC
SGANGVKTSWLI.R2	CGAAGCTCAGATGAGCCACGAAGTCTTCACGCCGTTAGCACCGGACGCACCGACCTCTGT
SGRGKIQTSWLI.R2	CGAAGCTCAGATTAACCAAGATGTCTGGATTTTCCCACGCCCGGACGCACCGACCTCTGT
SGNHDTSWLI.R2	CGAAGCTCAGATCAACCAGGACGTATCGTGGTTGCCGGACGCACCGACCTCTGTATTACC
SGWLTSWVI.R2	CGAAGCTCAGATCACCCACGAAGTGAGCCAGCCGGACGCACCGACCTCTGTATTACC
SGFFGTSWLI.R2	CGAAGCTCAGATCAACCACGATGTGCCGAAGAAGCCGGACGCACCGACCTCTGTATTACC
SGRFGTSWLI.R2	CGAAGCTCAAATAAGCCACGATGTGCCGAAGCGCCCGGACGCACCGACCTCTGTATTACC
SGPLGKTSWLI.R2	CGAAGCTCAAATGAGCCAAGAAGTCTTCCCTAATGGCCCGGACGCACCGACCTCTGTATT
SGLPRTSWLI.R2	CGAAGCTCAAATTAACCAAGAAGTGCGAGGGAGCCCGGACGCACCGACCTCTGTATTACC
SGLPRTAWLI.R2	CGAAGCTCAAATTAACCACGCAGTGCGAGGGAGCCCGGACGCACCGACCTCTGTATTACC
SGRIVASWLI.R2	CGAAGCTCAGATGAGCCAGGACGCTACGATACGACCGGACGCACCGACCTCTGTATTACC
SGWLTAWLI.R2	CGAAGCTCAGATCACCCACGCAGTGAGCCAGCCGGACGCACCGACCTCTGTATTACC
SGNHDASWLI.R2	CGAAGCTCAGATCAACCAGGACGCATCGTGGTTGCCGGACGCACCGACCTCTGTATTACC
SGLPRASWLI.R2	CGAAGCTCAAATTAACCAAGACGCGCGAGGGAGCCCGGACGCACCGACCTCTGTATTACC
SGNHDTAWLI.R2	CGAAGCTCAGATCAACCACGCCGTATCGTGGTTGCCGGACGCACCGACCTCTGTATTACC
SGPLGKASWLI.R2	CGAAGCTCAAATGAGCCAAGACGCCTTCCCTAATGGCCCGGACGCACCGACCTCTGTATT
SGPLGKTAWLI.R2	CGAAGCTCAAATGAGCCACGCAGTCTTCCCTAATGGCCCGGACGCACCGACCTCTGTATT
SGRIVTAWLI.R2	CGAAGCTCAGATGAGCCACGCAGTTACGATACGACCGGACGCACCGACCTCTGTATTACC
SGRGKIQTAWLI.R2	CGAAGCTCAGATTAACCACGCTGTCTGGATTTTCCCACGCCCGGACGCACCGACCTCTGT
SGWLASWLI.R2	CGAAGCTCAGATTACCCAGCTTGCTAACCATCCCGACGCACCGACCTCTGTATTACC
SGANGVKASWLI.R2	CGAAGCTCAGATGAGCCACGACGCCTTCACGCCGTTAGCACCGGACGCACCGACCTCTGT
SGANGVKTAWLI.R2	CGAAGCTCAGATGAGCCACGCAGTCTTCACGCCGTTAGCACCGGACGCACCGACCTCTGT
SGRGKIQASWLI.R2	CGAAGCTCAGATTAACCAAGACGCCTGGATTTTCCCACGCCCGGACGCACCGACCTCTGT
