# Supplementary material for: Accessing Diverse Pyridine-Based Macrocyclic Peptides by a Two-Site Recognition Pathway
Source: J Am Chem Soc. 2022 Jun 17;144(25):11263–9. doi: 10.1021/jacs.2c02824 (PMC9247985; doi:10.1021/jacs.2c02824)
Supplement: Supplementary file 3 — ja2c02824_si_003.xlsx [file ja2c02824_si_003.xlsx]

## Sheet: Multi-site variant 22
Core peptide sequence: SGHQFKSWLI
The parent ion:
Experimental m/z	Theoretical m/z	Charge state	Mass Error (ppm)
566.292	566.29	2	2.1
CID fragmentation:
Ions	Charge state	Experimental m/z	Theoretical m/z	Mass error (ppm)
b7	2	351.16	351.161	3.5472
a8 -H2O	2	421.199	421.198	1.0423
a8 -NH3	2	421.692	421.69	4.3426
a8	2	430.203	430.204	0.798
b8 -H2O	2	435.195	435.196	2.11
b8 -NH3	2	435.69	435.688	4.3011
b8	2	444.2	444.201	2.2526
a9 -NH3	2	478.232	478.232	0.4156
a9	2	486.746	486.746	0.2603
c7	1	718.341	718.342	2.0379
a8 -NH3	1	842.37	842.373	4.2274
a8	1	859.401	859.4	1.0354
b8	1	887.394	887.395	0.5914
a9	1	972.488	972.484	4.4523
b9	1	1000.48	1000.48	0.6149

## Sheet: Multi-site variant 7
Core peptide sequence: SGHAAHSWLI
The parent ion:
Experimental m/z	Theoretical m/z	Charge state	Mass Error (ppm)
504.247	504.246	2	1.6
CID fragmentation:
Ions	Charge state	Experimental m/z	Theoretical m/z	Mass error (ppm)
a8 -H2O	2	359.154	359.154	0.1531
a8	2	368.16	368.159	1.8
b8	2	382.157	382.157	0.0141
a8 -H2O	1	717.296	717.3	6.4596
a8	1	735.312	735.311	0.8185
b8 -H2O	1	745.288	745.295	9.1884
b8	1	763.305	763.306	0.8028
a9 -H2O	1	830.385	830.385	0.1283
a9	1	848.394	848.395	1.6009
b9	1	876.388	876.39	2.251

## Sheet: Multi-site variant 42
Core peptide sequence: SGQPQRLGSWLI
The parent ion:
Experimental m/z	Theoretical m/z	Charge state	Mass Error (ppm)
635.839	635.838	2	1.4281
CID fragmentation:
Ions	Charge state	Experimental m/z	Theoretical m/z	Mass error (ppm)
a10 -H2O	2	490.747	490.746	0.9985
a10 -NH3	2	491.241	491.238	5.053
a10	2	499.751	499.751	1.1852
b10 -NH3	2	505.238	505.236	5.1954
b10	2	513.749	513.749	0.4859
a11 -NH3	2	547.78	547.78	0.0872
a11	2	556.294	556.293	1.7575
b11	2	570.292	570.291	1.7892
M+2H	2	635.839	635.838	1.4281
c9	1	857.435	857.438	3.1045
a10	1	998.497	998.495	1.0935
b10 -NH3	1	1009.46	1009.46	6.3139
b10	1	1026.49	1026.49	1.2886
a11	1	1111.58	1111.58	1.4108
b11	1	1139.57	1139.57	0.1604

## Sheet: Multi-site variant 12
Core peptide sequence: SGRYHSWLI
The parent ion:
Experimental m/z	Theoretical m/z	Charge state	Mass Error (ppm)
524.261	524.262	2	1.9
CID fragmentation:
Ions	Charge state	Experimental m/z	Theoretical m/z	Mass error (ppm)
a7 -H2O	2	379.17	379.17	0.7754
a7	2	388.175	388.175	0.8029
b7	2	402.173	402.172	3.119
a8	2	444.716	444.717	1.1655
b8	2	458.715	458.714	0.7071
M+2H	2	524.261	524.262	1.8845
a7	1	775.342	775.342	0.3871
b7	1	803.338	803.337	1.4754
a8	1	888.426	888.426	0.6305
b8	1	916.418	916.421	3.4643

## Sheet: Multi-site variant 6 
Core peptide sequence: SGAWRSWLI
The parent ion:
Experimental m/z	Theoretical m/z	Charge state	Mass Error (ppm)
502.759	502.759	2	0.2
CID fragmentation:
Ions	Charge state	Experimental m/z	Theoretical m/z	Mass error (ppm)
a7	2	366.672	366.672	0.4918
a6	1	546.258	546.257	2.2441
b6	1	574.252	574.252	0.8512
c6	1	591.277	591.279	2.4318
a7 -NH3	1	715.31	715.31	0.65
a7	1	732.337	732.337	0.9775
b7	1	760.33	760.331	1.5767
a8	1	845.42	845.42	0.2888
b8	1	873.414	873.415	1.5557

## Sheet: Multi-site variant 15
Core peptide sequence: SGHWANSWLI
The parent ion:
Experimental m/z	Theoretical m/z	Charge state	Mass Error (ppm)
550.26	550.259	2	0.7
CID fragmentation:
Ions	Charge state	Experimental m/z	Theoretical m/z	Mass error (ppm)
a8	1	827.336	827.337	2.0719
a8 -NH3	1	810.31	810.311	1.3144
b7	1	669.254	669.253	1.6156
a8	2	414.173	414.172	1.3393
a8 -NH3	2	405.66	405.659	3.0302
b7	2	335.13	335.13	0.1563

## Sheet: Multi-site variant 17
Core peptide sequence: SGAGLNRSWLI
The parent ion:
Experimental m/z	Theoretical m/z	Charge state	Mass Error (ppm)
551.794	551.793	2	1.3
CID fragmentation:
Ions	Charge state	Experimental m/z	Theoretical m/z	Mass error (ppm)
a9 -H2O	2	406.702	406.701	0.8115
a9 -NH3	2	407.194	407.193	2.5104
a9	2	415.706	415.707	0.3664
c8	1	689.347	689.348	1.2793
a9 -NH3	1	813.379	813.379	0.7119
a9	1	830.405	830.406	0.9973
b9	1	858.4	858.4	0.2828
a10	1	943.489	943.49	1.0473
b10	1	971.484	971.485	0.2087

## Sheet: Multi-site variant 44
Core peptide sequence: SGLKFYHSWLI
The parent ion:
Experimental m/z	Theoretical m/z	Charge state	Mass Error (ppm)
640.333	640.335	2	1.9489
CID fragmentation:
Ions	Charge state	Experimental m/z	Theoretical m/z	Mass error (ppm)
b10	1	1148.57	1148.57	0.3437
a10	1	1120.57	1120.57	0.4285
b9	1	1035.48	1035.48	0.4493
a9	1	1007.49	1007.49	0.4763
M+2H	2	640.333	640.335	1.9489
b10	2	574.786	574.787	3.1936
a10	2	560.79	560.79	0.0387
b9	2	518.246	518.245	0.761
a9	2	504.248	504.248	0.6974
a9 -H2O	2	495.243	495.243	0.8764

## Sheet: Multi-site variant 43
Core peptide sequence: SGQDVANRSWLI
The parent ion:
Experimental m/z	Theoretical m/z	Charge state	Mass Error (ppm)
637.818	637.817	2	1.6
CID fragmentation:
Ions	Charge state	Experimental m/z	Theoretical m/z	Mass error (ppm)
b11	1	1143.53	1143.53	0.9731
a11	1	1115.54	1115.54	1.1637
b10	1	1030.45	1030.45	0.2453
a10	1	1002.45	1002.45	1.3349
c9	1	861.396	861.396	0.571
b10	2	515.729	515.728	1.5228
b10 -NH3	2	507.216	507.215	2.2869
a10	2	501.731	501.731	0.3135
a10 -NH3	2	493.219	493.217	2.4679
a10 -H2O	2	492.726	492.725	0.4567

## Sheet: Pyritide A1
Core peptide sequence: SGWLGSWVI
Enzymatically synthesized Pyritide A1
The parent ion:
Experimental m/z	Theoretical m/z	Charge state	Mass Error (ppm)
933.462	933.462	1	0.1
CID fragmentation:
Ions	Charge state	Experimental m/z	Theoretical m/z	Mass error (ppm)
a7	1	675.304	675.304	0.4677
b7	1	703.299	703.299	0.2861
a8	1	774.372	774.372	0.2606
b8	1	802.367	802.367	0.4826
M+H	1	933.462	933.462	0.1
Chemoenzymatically synthesized Pyritide A2
The parent ion:
Experimental m/z	Theoretical m/z	Charge state	Mass Error (ppm)
933.462	933.462	1	0.3
Ions	Charge state	Experimental m/z	Theoretical m/z	Mass error (ppm)
a7	1	675.304	675.304	0.2727
b7	1	703.299	703.299	0.1439
a8	1	774.372	774.372	0.1315
b8	1	802.367	802.367	-0.0159
M+H	1	933.461	933.462	0.5758

[truncated: 18 more sheets: Pyritide A2, 32-memberedPyritideMacrocycle, 38-memberedPyritideMacrocycle, 62-memberedPyritideMacrocycle, 68-memberedPyritideMacrocycle, Didehydrated MroA1, DidehydratedMroA2, MroA1leaderpeptide, MroA2leaderpeptide, Monodehydrated Δ12MroA1 W7G, Monodehydrated GlyAla-MroA1core, VGADhaGANGVKTDhaWLI, VGADhaGDQKTDhaWLI, VGADhaGPGLKTDhaWLI, VGADhaGWLTDhaWVI, VGADhaGLPRTDhaWLI, Pyritide-SGRIVTSWLI, Pyritide-SGFFGTSWLI]
